# Supplementary material for: Breakdown of microbial networks links nutrient stress and reef coral disease
Source: Nat Commun. 2026 May 5;17:3821. doi: 10.1038/s41467-026-72175-4 (PMC13144614; doi:10.1038/s41467-026-72175-4)
Supplement: Supplementary file 3 — Supplementary Dataset 1 [file 41467_2026_72175_MOESM3_ESM.xlsx]

## Sheet: Sheet1
Author	Title	Year	Journal	DOI
Edmunds et al.	Recruitment of scleractinians onto the skeletons of corals killed by black band disease	2000	Coral Reefs	10.1007/s003380050229
Garzón-Ferreira et al.	Stony coral diseases observed in southwestern Caribbean reefs	2001	Hydrobiologia	10.1023/A:1013133818360
Richardson et al.	Integrating microbiological, microsensor, molecular, and physiologic techniques in the study of coral disease pathogenesis	2001	Hydrobiologia	10.1023/A:1013187723831
Al-Moghrabi et al.	Unusual black band disease (BBD) outbreak in the northern tip of the Gulf of Aqaba (Jordan)	2001	Coral Reefs	10.1007/s003380000127
Porter et al.	Patterns of spread of coral disease in the Florida Keys	2001	Hydrobiologia	10.1023/A:1013177617800
Cooney et al.	Characterization of the bacterial consortium associated with black band disease in coral using molecular microbiological techniques	2002	Environmental Microbiology	10.1046/j.1462-2920.2002.00308.x
Kuta et al.	Ecological aspects of black band disease of corals: relationships between disease incidence and environmental factors	2002	Coral Reefs	10.1007/s00338-002-0261-6
Frias-Lopez et al.	Partitioning of bacterial communities between seawater and healthy, black band diseased, and dead coral surfaces	2002	Applied And Environmental Microbiology	10.1128/AEM.68.5.2214-2228.2002
Richardson et al.	Ecological physiology of the black band disease cyanobacterium Phormidium corallyticum	2003	Fems Microbiology Ecology	10.1016/S0168-6496(03)00025-4
Frias-Lopez et al.	Cyanobacteria associated with coral black band disease in Caribbean and Indo-Pacific Reefs	2003	Applied And Environmental Microbiology	10.1128/AEM.69.4.2409-2413.2003
Croquer et al.	White plague disease outbreak in a coral reef at Los Roques National Park, Venezuela	2003	Revista De Biologia Tropical	DOI unavailable, URL: https://pubmed.ncbi.nlm.nih.gov/15264552/
Borger et al.	Three scleractinian coral diseases in Dominica, West Indies: distribution, infection patterns and contribution to coral tissue mortality	2003	Revista De Biologia Tropical	DOI unavailable, URL: https://pubmed.ncbi.nlm.nih.gov/15264551/
Frias-Lopez et al.	Bacterial community associated with black band disease in corals	2004	Applied And Environmental Microbiology	10.1128/AEM.70.10.5955-5962.2004
Frias-Lopez et al.	Identification of differential gene expression in bacteria associated with coral black band disease by using RNA-arbitrarily primed PCR	2004	Applied And Environmental Microbiology	10.1128/aem.70.6.3687-3694.2004
Borger et al.	Scleractinian coral diseases in south Florida: incidence, species susceptibility, and mortality	2005	Diseases Of Aquatic Organisms	10.3354/dao067249
Jordán-Dahlgren et al.	Diseases and partial mortality in Montastraea annularis species complex in reefs with differing environmental conditions (NW Caribbean and Gulf of Mexico)	2005	Diseases Of Aquatic Organisms	10.3354/dao063003
Borger et al.	The spatial and temporal dynamics of coral diseases in Dominica, West Indies	2005	Bulletin Of Marine Science	DOI unavailable, PDF in URL: https://www.itme.org/reports/ITME_RReports18.pdf
Kaczmarsky et al.	Is there a relationship between proximity to sewage effluent and the prevalence of coral disease	2005	Caribbean Journal Of Science	DOI unavailable
Aeby et al.	Factors affecting susceptibility of the coral Montastraea faveolata to black-band disease	2006	Marine Ecology Progress Series	10.3354/meps318103
Voss et al.	Nutrient enrichment enhances black band disease progression in corals	2006	Coral Reefs	10.1007/s00338-006-0131-8
Viehman et al.	Culture and identification of Desulfovibrio spp. from corals infected by black band disease on Dominican and Florida Keys reefs	2006	Diseases Of Aquatic Organisms	10.3354/dao069119
Page et al.	Distribution, host range and large-scale spatial variability in black band disease prevalence on the Great Barrier Reef, Australia	2006	Diseases Of Aquatic Organisms	10.3354/dao069041
Sussman et al.	A single cyanobacterial ribotype is associated with both red and black bands on diseased corals from Palau	2006	Diseases Of Aquatic Organisms	10.3354/dao069111
Voss et al.	Coral diseases near Lee Stocking Island, Bahamas: Patterns and potential drivers	2006	Diseases Of Aquatic Organisms	10.3354/dao069033
Kaczmarsky et al.	Coral disease dynamics in the central Philippines	2006	Diseases Of Aquatic Organisms	10.3354/dao069009
Sekar et al.	Microbial communities in the surface mucopolysaccharide layer and the black band microbial mat of black band-diseased Siderastrea siderea	2006	Applied And Environmental Microbiology	10.1128/AEM.00843-06
Barneah et al.	Characterization of black band disease in Red Sea stony corals	2007	Environmental Microbiology	10.1111/j.1462-2920.2007.01315.x
Richardson et al.	The presence of the cyanobacterial toxin microcystin in black band disease of corals	2007	FEMS Microbiology Letters	10.1111/j.1574-6968.2007.00751.x
Voss et al.	Black band disease microbial community variation on corals in three regions of the wider Caribbean	2007	Microbial Ecology	10.1007/s00248-007-9234-1
Myers et al.	Molecular detection and ecological significance of the cyanobacterial genera Geitlerinema and Leptolyngbya in black band disease of corals	2007	Applied And Environmental Microbiology	10.1128/AEM.00900-07
Boyett et al.	Elevated temperature and light enhance progression and spread of black band disease on staghorn corals of the Great Barrier Reef	2007	Marine Biology	10.1007/s00227-006-0603-y
Ainsworth et al.	Coral disease diagnostics: What's between a plague and a band?	2007	Applied And Environmental Microbiology	10.1128/AEM.02172-06
Haapkylä et al.	Coral disease prevalence and coral health in the Wakatobi Marine Park, south-east Sulawesi, Indonesia	2007	Journal Of The Marine Biological Association Of The United Kingdom	10.1017/S0025315407055828
Roff et al.	Spatial heterogeneity of photosynthetic activity within diseased corals from the great barrier reef	2008	Journal Of Phycology	10.1111/j.1529-8817.2008.00480.x
Calnan et al.	Coral disease prevalence and host susceptibility on mid-depth and deep reefs in the United States Virgin Islands	2008	Revista De Biologia Tropical	10.15517/rbt.v56i0.5589
Richardson et al.	Organic carbon enhances dark survival of the cyanobacterium Geitlerinema sp isolated from black band disease of corals	2008	Revista De Biologia Tropical	10.15517/rbt.v56i0.5581
Rodriguez et al.	Dynamics of Black Band Disease in a Diploria strigosa population subjected to annual upwelling on the northeastern coast of Venezuela	2008	Coral Reefs	10.1007/s00338-007-0341-8
Sekar et al.	Microbial community composition of black band disease on the coral host Siderastrea siderea from three regions of the wider Caribbean	2008	Marine Ecology Progress Series	10.3354/meps07496
Thinesh et al.	Coral disease prevalence in Mandapam group of islands, Gulf of Mannar, Southeastern India	2009	Indian Journal of Marine Sciences	DOI unavailable, URL to PDF: https://nopr.niscair.res.in/bitstream/123456789/7082/1/IJMS%2038(4)%20444-450.pdf
Sekar et al.	Effect of Freezing on PCR Amplification of 16S rRNA Genes from Microbes Associated with Black Band Disease of Corals	2009	Applied And Environmental Microbiology	10.1128/AEM.01500-08
Haapkyla et al.	Spatio-temporal coral disease dynamics in the Wakatobi Marine National Park, South-East Sulawesi, Indonesia	2009	Diseases of Aquatic Organisms	10.3354/dao02160
Croquer et al.	Spatial variability in distribution and prevalence of Caribbean scleractinian coral and octocoral diseases. II. Genera-level analysis	2009	Diseases Of Aquatic Organisms	10.3354/dao02012
Weil et al.	Spatial variability in distribution and prevalence of Caribbean scleractinian coral and octocoral diseases. I. Community-level analysis	2009	Diseases Of Aquatic Organisms	10.3354/dao02011
Brandt et al.	Disease incidence is related to bleaching extent in reef-building corals	2009	Ecology	10.1890/08-0445.1
Sato et al.	Dynamics of seasonal outbreaks of black band disease in an assemblage of Montipora species at Pelorus Island (Great Barrier Reef, Australia)	2009	Proceedings of the Royal Society B-Biological Sciences	10.1098/rspb.2009.0481
Correa et al.	Symbiodinium associations with diseased and healthy scleractinian corals	2009	Coral Reefs	10.1007/s00338-008-0464-6
Arotsker et al.	Vibrio sp as a potentially important member of the Black Band Disease (BBD) consortium in Favia sp corals	2009	FEMS Microbiology Ecology	10.1111/j.1574-6941.2009.00770.x
Zvuloni et al.	Spatio-Temporal Transmission Patterns of Black-Band Disease in a Coral Community	2009	PLOS One	10.1371/journal.pone.0004993
Richardson et al.	Sulfide, microcystin, and the etiology of black band disease	2009	Diseases Of Aquatic Organisms	10.3354/dao02083
Rasoulouniria et al.	Pseudoscillatoria coralii gen. nov., sp nov., a cyanobacterium associated with coral black band disease (BBD)	2009	Diseases Of Aquatic Organisms	10.3354/dao02089
Gantar et al.	Cyanotoxins from Black Band Disease of Corals and from Other Coral Reef Environments	2009	Microbial Ecology	10.1007/s00248-009-9540-x
Myers et al.	Adaptation of cyanobacteria to the sulfide-rich microenvironment of black band disease of coral	2009	FEMS Microbiology Ecology	10.1111/j.1574-6941.2008.00619.x
Haapkyla et al.	Spatiotemporal patterns of coral disease prevalence on Heron Island, Great Barrier Reef, Australia	2010	Coral Reefs	10.1007/s00338-010-0660-z
Glas et al.	Cyanotoxins are not implicated in the etiology of coral black band disease outbreaks on Pelorus Island, Great Barrier Reef	2010	FEMS Microbiology Ecology	10.1111/j.1574-6941.2010.00874.x
Sato et al.	Successional changes in bacterial communities during the development of black band disease on the reef coral, Montipora hispida	2010	ISME Journal	10.1038/ismej.2009.103
Thinesh et al.	Coral disease prevalence in the Palk Bay, Southeastern India - with special emphasis to black band	2011	Indian Journal of Geo-Marine Sciences	DOI unavailable, link to repository: http://nopr.niscpr.res.in/handle/123456789/13268
Muller et al.	Black-band disease dynamics: Prevalence, incidence, and acclimatization to light	2011	Journal Of Experimental Marine Biology and Ecology	10.1016/j.jembe.2010.11.002
Onton et al.	Distribution and drivers of coral disease at Ningaloo reef, Indian Ocean	2011	Marine Ecology Progress Series	10.3354/meps09156
Chong-Seng et al.	Selective feeding by coral reef fishes on coral lesions associated with brown band and black band disease	2011	Coral Reefs	10.1007/s00338-010-0707-1
Miller et al.	Fine-structural analysis of black band disease-infected coral reveals boring cyanobacteria and novel bacteria	2011	Diseases of Aquatic Organisms	10.3354/dao02305
Lamb et al.	Using Coral Disease Prevalence to Assess the Effects of Concentrating Tourism Activities on Offshore Reefs in a Tropical Marine Park	2011	Conservation Biology	10.1111/j.1523-1739.2011.01724.x
Ben-Dov et al.	Substitution by Inosine at the 3 '-Ultimate and Penultimate Positions of 16S rRNA Gene Universal Primers	2011	Microbial Ecology	10.1007/s00248-010-9718-2
Gantar et al.	Antibacterial Activity of Marine and Black Band Disease Cyanobacteria against Coral-Associated Bacteria	2011	Marine Drugs	10.3390/md9102089
Klaus et al.	Coral black band disease microbial communities and genotypic variability of the dominant cyanobacteria (cd1c11)	2011	Bulletin Of Marine Science	10.5343/bms.2010.1050
Sato et al.	Effects of temperature and light on the progression of black band disease on the reef coral, Montipora hispida	2011	Coral Reefs	10.1007/s00338-011-0751-5
Miller et al.	A meta-analysis of 16S rRNA gene clone libraries from the polymicrobial black band disease of corals	2011	FEMS Microbiology Ecology	10.1111/j.1574-6941.2010.00991.x
Stanic et al.	Microcystin production and ecological physiology of Caribbean black band disease cyanobacteria	2011	Environmental Microbiology	10.1111/j.1462-2920.2010.02388.x
Bourne et al.	Changes in sulfate-reducing bacterial populations during the onset of black band disease	2011	ISME Journal	10.1038/ismej.2010.143
Kuehl et al.	The roles of temperature and light in black band disease (BBD) progression on corals of the genus Diploria in Bermuda	2011	Journal Of Invertebrate Pathology	10.1016/j.jip.2010.12.012
Montano et al.	First report of coral diseases in the Republic of Maldives	2012	Diseases Of Aquatic Organisms	10.3354/dao02515
Weil et al.	Extended geographic distribution of several Indo-Pacific coral reef diseases	2012	Diseases Of Aquatic Organisms	10.3354/dao02433
Miller et al.	Insights into Migration and Development of Coral Black Band Disease Based on Fine Structure Analysis	2012	Revista De Biologia Tropical	DOI unavailable, URL provided: http://www.scielo.sa.cr/scielo.php?script=sci_arttext&pid=S0034-77442012000500003&lng=en&nrm=iso
Glas et al.	Biogeochemical conditions determine virulence of black band disease in corals	2012	ISME Journal	10.1038/ismej.2012.2
Jones et al.	Spatial and temporal patterns of coral black band disease in relation to a major sewage outfall	2012	Marine Ecology Progress Series	10.3354/meps09815
Miller et al.	Fine structure analysis of black band disease (BBD) infected coral and coral exposed to the BBD toxins microcystin and sulfide	2012	Journal Of Invertebrate Pathology	10.1016/j.jip.2011.09.007
Casamatta et al.	Characterization of Roseofilum reptotaenium (Oscillatoriales, Cyanobacteria) gen. et sp nov isolated from Caribbean black band disease	2012	Phycologia	10.2216/11-10.1
Bastidas et al.	Massive hard coral loss after a severe bleaching event in 2010 at Los Rogues, Venezuela	2012	Revista De Biologia Tropical	DOI unavailable, URL provided: http://www.scielo.sa.cr/scielo.php?script=sci_arttext&pid=S0034-77442012000500004&lng=en&nrm=iso
Thinesh et al.	Coral diseases are major contributors to coral mortality in Shingle Island, Gulf of Manr, southeastern India	2013	Diseases Of Aquatic Organisms	10.3354/dao02634
Thinesh et al.	Predominant Bacterial Candidates Associated with Diseased Corals from Gulf of Mannar, India	2013	Journal Of Pure and Applied Microbiology	DOI unavailable, available at: https://microbiologyjournal.org/predominant-bacterial-candidates-associated-with-diseased-corals-from-gulf-of-mannar-india/
Montano et al.	Prevalence, host range, and spatial distribution of black band disease in the Maldivian Archipelago	2013	Diseases Of Aquatic Organisms	10.3354/dao02608
Sato et al.	Pyrosequencing-based profiling of archaeal and bacterial 16S rRNA genes identifies a novel archaeon associated with black band disease in corals	2013	Environmental Microbiology	10.1111/1462-2920.12256
Bourne et al.	Sulfur-oxidizing bacterial populations within cyanobacterial dominated coral disease lesions	2013	Environmental Microbiology Reports	10.1111/1758-2229.12055
Thinesh et al.	Variation in black and white band disease progression in corals of the Gulf of Manr and Palk Bay, Southeastern India	2014	Diseases Of Aquatic Organisms	10.3354/dao02750
Randall et al.	Relationships between the history of thermal stress and the relative risk of diseases of Caribbean corals	2014	Ecology	10.1890/13-0774.1
Ramesh et al.	Preliminary survey of diseases in the coral reefs of Burmallah coast, Andaman's	2014	Indian Journal of Geo-Marine Sciences	DOI unavailable, URL to repository: http://nopr.niscpr.res.in/handle/123456789/34553
Kramarsky-Winter et al.	The Possible Role of Cyanobacterial Filaments in Coral Black Band Disease Pathology	2014	Microbial Ecology	10.1007/s00248-013-0309-x
Lamb et al.	Scuba diving damage and intensity of tourist activities increases coral disease prevalence	2014	Biological Conservation	10.1016/j.biocon.2014.06.027
Casey et al.	Farming behaviour of reef fishes increases the prevalence of coral disease associated microbes and black band disease	2014	Proceedings of the Royal Society B-Biological Sciences	10.1098/rspb.2014.1032
Brownell et al.	Sulfate reducing bacteria as secondary and necessary pathogens in black band disease of corals	2014	Revista De Biologia Tropical	DOI unavailable, available from URL: http://www.scielo.sa.cr/scielo.php?script=sci_arttext&pid=S0034-77442014000700009&lng=en&nrm=iso
Zimmer et al.	Quorum Sensing Signal Production and Microbial Interactions in a Polymicrobial Disease of Corals and the Coral Surface Mucopolysaccharide Layer	2014	PLOS One	10.1371/journal.pone.0108541
Yang et al.	Black band disease as a possible factor of the coral decline at the northern reef-flat of Yongxing Island, South Chi Sea	2014	Science Chi-Earth Sciences	10.1007/s11430-013-4734-y
Arotsker et al.	Changes in the bacterial community associated with black band disease in a Red Sea coral, Favia sp., in relation to disease phases	2015	Diseases Of Aquatic Organisms	10.3354/dao02911
Montano et al.	Slow progression of black band disease in Goniopora cf. columna colonies may promote its persistence in a coral community	2015	Marine Biodiversity	10.1007/s12526-014-0273-9
Johan et al.	Coral health levels of wild ornamental coral in East Belitung waters, Indonesia	2015	Nusantara Bioscience	10.13057/nusbiosci/n070212
Aeby et al.	First Record of Black Band Disease in the Hawaiian Archipelago: Response, Outbreak Status, Virulence, and a Method of Treatment	2015	PLOS One	10.1371/journal.pone.0120853
Sere et al.	Identification and prevalence of coral diseases on three Western Indian Ocean coral reefs	2015	Diseases Of Aquatic Organisms	10.3354/dao02865
Riegl et al.	Coral population dynamics across consecutive mass mortality events	2015	Global Change Biology	10.1111/gcb.13014
Buerger et al.	Genetic, morphological and growth characterisation of a new Roseofilum strain (Oscillatoriales, Cyanobacteria associated with coral black band disease	2016	PeerJ	10.7717/peerj.2110
Thangaradjou et al.	Coral disease prevalence in Gulf of Mannar and Lakshadweep Islands	2016	Indian Journal of Geo-Marine Sciences	DOI unavailable, available at URL: http://nopr.niscpr.res.in/handle/123456789/40536
Arotsker et al.	Microbial transcriptome profiling of black band disease in a Faviid coral during a seasonal disease peak	2016	Diseases Of Aquatic Organisms	10.3354/dao02952
Meyer et al.	Microbiome shifts and the inhibition of quorum sensing by Black Band Disease cyanobacteria	2016	ISME Journal	10.1038/ismej.2015.184
Montano et al.	Widespread occurrence of coral diseases in the central Maldives	2016	Marine And Freshwater Research	10.1071/MF14373
Ponti et al.	Baseline reef health surveys at Bangka Island (North Sulawesi, Indonesia) reveal new threats	2016	PeerJ	10.7717/peerj.2614
Johan et al.	Prevalence and Incidence of Black Band Disease of Scleractinian Corals in the Kepulauan Seribu Region of Indonesia	2016	Diversity-Basel	10.3390/d8020011
Sere et al.	Characterisation of an atypical manifestation of black band disease on Porites lutea in the Western Indian Ocean	2016	PeerJ	10.7717/peerj.2073
Wada et al.	A novel application of a cryosectioning technique to undecalcified coral specimens	2016	Marine Biology	10.1007/s00227-016-2895-x
Garcia et al.	Metaproteomics reveals metabolic transitions between healthy and diseased stony coral Mussismilia braziliensis	2016	Molecular Ecology	10.1111/mec.13775
Den Uyl et al.	Unravelling the Physiological Roles of the Cyanobacterium Geitlerinema sp BBD and Other Black Band Disease Community Members through Genomic Analysis of a Mixed Culture	2016	PLOS One	10.1371/journal.pone.0157953
Meyer et al.	Epimicrobiota Associated with the Decay and Recovery of Orbicella Corals Exhibiting Dark Spot Syndrome	2016	Frontiers In Microbiology	10.3389/fmicb.2016.00893
Buerger et al.	CRISPR-Cas Defense System and Potential Prophages in Cyanobacteria Associated with the Coral Black Band Disease	2016	Frontiers In Microbiology	10.3389/fmicb.2016.02077
Muller et al.	Low pH reduces the virulence of black band disease on Orbicella faveolata	2017	PLOS One	10.1371/journal.pone.0178869
Meyer et al.	Comparative Metagenomics of the Polymicrobial Black Band Disease of Corals	2017	Frontiers In Microbiology	10.3389/fmicb.2017.00618
Heo et al.	Genome sequencing of three bacteria associated to black band disease from a Colombian reef-building coral	2017	Genomics Data	10.1016/j.gdata.2016.12.008
Lewis et al.	Temporal dynamics of black band disease affecting pillar coral (Dendrogyra cylindrus) following two consecutive hyperthermal events on the Florida Reef Tract	2017	Coral Reefs	10.1007/s00338-017-1545-1
Page et al.	Assessing coral health and disease from digital photographs and in situ surveys	2017	Environmental Monitoring and Assessment	10.1007/s10661-016-5743-z
Sato et al.	Unravelling the microbial processes of black band disease in corals through integrated genomics	2017	Scientific Reports	10.1038/srep40455
Ranith et al.	Sources and threats of chronic tissue loss on coral reefs in the Lakshadweep Islands, Indian Ocean	2017	Marine Ecology-An Evolutionary Perspective	10.1111/maec.12436
Seveso et al.	The cellular stress response of the scleractinian coral Goniopora columna during the progression of the black band disease	2017	Cell Stress & Chaperones	10.1007/s12192-016-0756-7
Bhedi et al.	Elevated temperature enhances short-to medium-chain acyl homoserine lactone production by black band disease-associated vibrios	2017	FEMS Microbiology Ecology	10.1093/femsec/fix005
Chen et al.	Modelling environmental drivers of black band disease outbreaks in populations of foliose corals in the genus Montipora	2017	PeerJ	10.7717/peerj.3438
Ranith et al.	Mapping sites of reef vulnerability along lagoons of Lakshadweep archipelago, Indian Ocean	2017	Environmental Monitoring And Assessment	10.1007/s10661-017-6175-0
Sisney et al.	Incidence of black band disease, brown band disease, and white syndrome in branching corals on the Great Barrier Reef	2018	Estuarine Coastal and Shelf Science	10.1016/j.ecss.2018.09.005
Nicolet et al.	Selective feeding by corallivorous fishes neither promotes nor reduces progression rates of black band disease	2018	Marine Ecology Progress Series	10.3354/meps12525
Nicolet et al.	Predation scars may influence host susceptibility to pathogens: evaluating the role of corallivores as vectors of coral disease	2018	Scientific Reports	10.1038/s41598-018-23361-y
Hadaidi et al.	Ecological and molecular characterization of a coral black band disease outbreak in the Red Sea during a bleaching event	2018	PeerJ	10.7717/peerj.5169
Rivera-Ortega et al.	Contrasting Antibacterial Capabilities of the Surface Mucus Layer From Three Symbiotic Cnidarians	2018	Frontiers In Marine Science	10.3389/fmars.2018.00392
Oberle et al.	Physicochemical Controls on Zones of Higher Coral Stress Where Black Band Disease Occurs at Makua Reef, Kaua'i, Hawai'i	2019	Frontiers In Marine Science	10.3389/fmars.2019.00552
Mhuantong et al.	Comparative analysis of bacterial communities associated with healthy and diseased corals in the Indonesian sea	2019	PeerJ	10.7717/peerj.8137
Buerger et al.	Novel T4 bacteriophages associated with black band disease in corals	2019	Environmental Microbiology	10.1111/1462-2920.14432
Gusekera et al.	Chemical and Metagenomic Studies of the Lethal Black Band Disease of Corals Reveal Two Broadly Distributed, Redox-Sensitive Mixed Polyketide/Peptide Macrocycles	2019	Journal Of Natural Products	10.1021/acs.jtprod.8b00804
Aeby et al.	Localized outbreaks of coral disease on Arabian reefs are linked to extreme temperatures and environmental stressors	2020	Coral Reefs	10.1007/s00338-020-01928-4
Dorrestein et al.	Prevalence and progression of macroscopic lesions in Orbicella annularis and O. faveolata on shallow fringing reefs of St. Kitts	2020	Diseases Of Aquatic Organisms	10.3354/dao03492
Hazraty-Kari et al.	Baseline assessment of coral diseases in an environmentally extreme environment of the northern Persian Gulf	2021	Marine Pollution Bulletin	10.1016/j.marpolbul.2021.112707
Huang et al.	Spatial and cross-seasonal patterns of coral diseases in reefs of Taiwan: high prevalence and regional variation	2021	Diseases Of Aquatic Organisms	10.3354/dao03624
Aeby et al.	A comparative baseline of coral disease in three regions along the Saudi Arabian coast of the central Red Sea	2021	PLOS One	10.1371/journal.pone.0246854
Samyli et al.	Ecology and biogeography of the 'marine Geitlerinema' cluster and a description of Sodalinema orleanskyi sp. nov., Sodalinema gerasimenkoae sp. nov., Sodalinema stali sp. nov. and Baaleninema simplex gen. et sp. nov. (Oscillatoriales, Cyanobacteria)	2021	FEMS Microbiology Ecology	10.1093/femsec/fiab104
Das et al.	Four-Year Field Survey of Black Band Disease and Skeletal Growth Anomalies in Encrusting Montipora spp. Corals around Sesoko Island, Okinawa	2022	Diversity-Basel	10.3390/d14010032
Eaton et al.	A highly effective therapeutic ointment for treating corals with black band disease	2022	PLOS One	10.1371/journal.pone.0276902
Haya et al.	Patterns of coral diseases linked to the impact of climate change: a case study of scleractinian corals in Southeast Sulawesi, Indonesia's coral triangle	2023	Modeling Earth Systems and Environment	10.1007/s40808-023-01745-y
Meyer et al.	Cryptic Diversity of Black Band Disease Cyanobacteria in Siderastrea siderea Corals Revealed by Chemical Ecology and Comparative Genome-Resolved Metagenomics	2023	Marine Drugs	10.3390/md21020076
Wada et al.	Microbial mat compositions and localization patterns explain the virulence of black band disease in corals	2023	npj Biofilms and Microbiomes	10.1038/s41522-023-00381-9
