# Supplementary material for: Breakdown of microbial networks links nutrient stress and reef coral disease
Source: Nat Commun. 2026 May 5;17:3821. doi: 10.1038/s41467-026-72175-4 (PMC13144614; doi:10.1038/s41467-026-72175-4)
Supplement: Supplementary file 4 — Supplementary Dataset 2 [file 41467_2026_72175_MOESM4_ESM.xlsx]

## Sheet: alpha diversity metrics
Variable	Test	Group	DF1	F_value	p.value	DF2	Statistic	Comparison	p.adj
Comparison of alpha diversity of microbial communities associated with whole coral samples and seawater (i.e. sample type) under different nutrient conditions.
No. observed ASVs	Two-Way ANOVA	Sample type	1	0.467	0.5	28
		Nutrient condition	2	2.557	0.095	28
		Interaction	2	3.379	0.048	28
		Residuals	28			28
	Shapiro-Wilk (Residuals)				0.801		0.981
	Levene's Test		5	2.484	0.055	28
	Post-Hoc (Interaction)							Control vs LN:HP	0.677
	Post-Hoc (Interaction)							Control vs HN:LP	0.858
	Post-Hoc (Interaction)							LN:HP vs HN:LP	0.312
	Post-Hoc (Interaction)							Control vs LN:HP	0.049
	Post-Hoc (Interaction)							Control vs HN:LP	0.021
	Post-Hoc (Interaction)							LN:HP vs HN:LP	0.927
Chao1	Two-Way ANOVA	Sample type	1	0.641	0.43	28
		Nutrient condition	2	2.096	0.142	28
		Interaction	2	3.131	0.059	28
		Residuals	28			28
	Shapiro-Wilk (Residuals)				0.735		0.979
	Levene's Test		5	2.507	0.054	28
Shannon Diversity	Two-Way ANOVA	Sample type	1	6.893	0.014	28
		Nutrient condition	2	8.794	0.001	28
		Interaction	2	6.223	0.006	28
		Residuals	28			28
	Shapiro-Wilk (Residuals)				0.909		0.985
	Levene's Test		5	2.153	0.088	28
	Post-Hoc (Interaction)							Control vs LN:HP	1
	Post-Hoc (Interaction)							Control vs HN:LP	0.16
	Post-Hoc (Interaction)							LN:HP vs HN:LP	0.141
	Post-Hoc (Interaction)							Control vs LN:HP	<0.001
	Post-Hoc (Interaction)							Control vs HN:LP	0.001
	Post-Hoc (Interaction)							LN:HP vs HN:LP	0.94
Simpson Evenness	Two-Way ANOVA	Sample type	1	5.245	0.03	28
		Nutrient condition	2	4.929	0.015	28
		Interaction	2	1.328	0.281	28
		Residuals	28			28
	Shapiro-Wilk (Residuals)				0.477		0.971
	Levene's Test		5	4.142	0.006	28
	Tukey's HSD (Sample Type)							Coral vs Seawater	0.022
	Tukey's HSD (Nutrient condition)							Control vs LN:HP	0.016
	Tukey's HSD (Nutrient condition)							Control vs HN:LP	0.017
	Tukey's HSD (Nutrient condition)							LN:HP vs HN:LP	0.994
Variable	Statistical test	T_value	DF	p.value	F_value	DF1	DF2	Statistic
Comparison of alpha diversity of microbial communities in BBD lesions between HN:LP and LN:HP (n=8).
No. observed ASVs	T-test	5.536	5.34	0.002
	Levene's Test			0.18	2.305	1	6
	Shapiro-Wilk (Residuals)			0.192				0.881
Chao1	T-test	5.525	4.612	0.003
	Levene's Test			0.019	10.238	1	6
	Shapiro-Wilk (Residuals)			0.207				0.884
Shannon Diversity	T-test	9.302	5.875	<0.001
	Levene's Test			0.764	0.099	1	6
	Shapiro-Wilk (Residuals)			0.895				0.97
Simpson Evenness	T-test	2.137	5.224	0.083
	Levene's Test			0.291	1.342	1	6
	Shapiro-Wilk (Residuals)			0.517				0.93
Variable	Statistical test	T_value	DF	p.value	F_value	DF1	DF2	W Statistic
Comparison of alpha diversity of microbial communities in healthy coral samples and seawater under control conditions.
No. observed ASVs	T-test (Welch)	-1.135	4.376	0.315
	Levene's Test			0.076	4.142	1	8
	Shapiro-Wilk (Residuals)			0.446				0.93
Chao1	T-test (Welch)	-1.075	4.599	0.336
	Levene's Test			0.111	3.204	1	8
	Shapiro-Wilk (Residuals)			0.435				0.929
Shannon Diversity	T-test	-1.514	4.798	0.193
	Levene's Test			0.31	1.176	1	8
	Shapiro-Wilk (Residuals)			0.787				0.96
Simpson Evenness	T-test	0.149	4.429	0.888
	Levene's Test			0.171	2.267	1	8
	Shapiro-Wilk (Residuals)			0.959				0.979
Comparison of alpha diversity of microbial communities in healthy coral samples and seawater under LN:HP conditions.
No. observed ASVs	T-test (Welch)	2.522	8.987	0.033
	Levene's Test			0.27	1.38	1	9
	Shapiro-Wilk (Residuals)			0.939				0.976
Chao1	T-test (Welch)	2.519	8.1	0.033
	Levene's Test			0.195	1.964	1	9
	Shapiro-Wilk (Residuals)			0.911				0.973
Shannon Diversity	T-test	4.892	6.567	0.002
	Levene's Test			0.764	0.096	1	9
	Shapiro-Wilk (Residuals)			0.219				0.906
Simpson Evenness	T-test	2.648	6.368	0.036
	Levene's Test			0.007	11.954	1	9
	Shapiro-Wilk (Residuals)			0.284				0.916
Comparison of alpha diversity of microbial communities in healthy coral samples and seawater under HN:LP conditions.
No. observed ASVs	T-test (Welch)	1.92	10.424	0.083
	Levene's Test			0.066	4.163	1	11
	Shapiro-Wilk (Residuals)			0.461				0.94
Chao1	T-test (Welch)	1.92	10.551	0.082
	Levene's Test			0.032	6.012	1	11
	Shapiro-Wilk (Residuals)			0.218				0.915
Shannon Diversity	T-test	2.374	9.168	0.041
	Levene's Test			0.058	4.482	1	11
	Shapiro-Wilk (Residuals)			0.67				0.955
Simpson Evenness	T-test	2.755	8.689	0.023
	Levene's Test			0.089	3.478	1	11
	Shapiro-Wilk (Residuals)			0.281				0.924

## Sheet: Beta-diversity
Sampling Day	Comparison of beta-diversity between communities between sampling timepoints within each nutrient condition.
	HN:HP (Control)	LN:HP	HN:LP
50	n=3	n=3	n=3
73	n=3	n=3	n=3
Statistical analysis of beta diversity between time points.	No change in microbial community composition over time (PERMANOVA: p = 0.4) and dispersion remained consistent between timepoints (p=0.6).	No change in microbial community composition over time (PERMANOVA: p = 0.4) and dispersion remained consistent between timepoints (p=0.3).	No change in microbial community composition over time (PERMANOVA: p = 0.6) and dispersion remained consistent between timepoints (p=0.9).
Analysis	Statistical test	Variable	DF	Sum of sq	R2	F	P value
Comparison of beta-diversity between communities associated with whole coral samples by nutrient conditions and time.
Homogeneity of variance	betadisper	Nutrient condition	2	0.000953		0.078	0.925
		Residual	15	0.091
Community structure	PERMANOVA	Nutrient condition	2	1.699	0.261	2.653	0.001
		Residual	15	4.805	0.739
Combined effects	Two-way PERMANOVA	Nutrient condition	2	1.699	0.261	2.691	0.001
		Timepoint	1	0.33	0.051	1.046	0.372
		Nutrient condition :Timepoint	2	0.685	0.105	1.085	0.34
		Residual	12	3.789	0.582
Comparison of beta-diversity between communities associated with whole coral samples and seawater under control conditions.
Homogeneity of variance	betadisper	Nutrient condition	1	0.038		2.96	0.124
		Residual	8	0.013
Community structure	PERMANOVA	Nutrient condition	1	1.149	0.346	4.237	0.009
		Residual	8	2.169	0.654
Comparison of beta-diversity between communities associated with whole coral samples and seawater under HN:LP conditions.
Homogeneity of variance	betadisper	Nutrient condition	1	0.253		44.591	<0.001
		Residual	8	0.045
Community structure	PERMANOVA	Nutrient condition	1	1.565	0.472		0.003
		Residual	8	1.754	0.528
Comparison of beta-diversity between communities associated with whole coral samples and seawater under LN:HP conditions.
Homogeneity of variance	betadisper	Nutrient condition	1	0.033		1.652	0.235
		Residual	8	0.164
Community structure	PERMANOVA	Nutrient condition	1	1.103	0.319	3.751	0.006
		Residual	8	2.352	0.681
Comparison of beta-diversity of microbial communities in BBD lesions between HN:LP and LN:HP (n=8)
Homogeneity of variance	betadisper	Nutrient condition	1	0.0001		0.015	0.905
		Residual	6	0.038
Community structure	PERMANOVA	Nutrient condition	1	0.838	0.536	6.937	0.02
		Residual	6	0.725	0.464
