# Supplementary material for: Breakdown of microbial networks links nutrient stress and reef coral disease
Source: Nat Commun. 2026 May 5;17:3821. doi: 10.1038/s41467-026-72175-4 (PMC13144614; doi:10.1038/s41467-026-72175-4)
Supplement: Supplementary file 5 — Supplementary Dataset 3 [file 41467_2026_72175_MOESM5_ESM.xlsx]

## Sheet: Sheet1
Network property	Statistical Test	F_value	DF1	DF2	p.value	Statistic	Comparison	p.adj
Connectivity and size
Nodes	ANOVA	110.96	2	27	<0.001
	Levene's Test	37.289	2	27	<0.001
	Shapiro-Wilk				0.029	0.921
	Games-Howell						Control vs LN:HP	p < 0.001
	Games-Howell						Control vs HN:LP	p < 0.001
	Games-Howell						LN:HP vs HN:LP	p < 0.001
Edges	ANOVA	159.339	2	27	<0.001
	Levene's Test	0.681	2	27	0.515
	Shapiro-Wilk				0.278	0.958
	Tukey's HSD						Control vs LN:HP	p < 0.001
	Tukey's HSD						Control vs HN:LP	p < 0.001
	Tukey's HSD						LN:HP vs HN:LP	p < 0.001
Average degree	ANOVA	162.712	2	27	<0.001
	Levene's Test	0.577	2	27	0.569
	Shapiro-Wilk				0.167	0.95
	Tukey's HSD						Control vs LN:HP	p < 0.001
	Tukey's HSD						Control vs HN:LP	p < 0.001
	Tukey's HSD						LN:HP vs HN:LP	p < 0.001
Density	ANOVA	167.981	2	27	<0.001
	Levene's Test	0.371	2	27	0.694
	Shapiro-Wilk				0.099	0.941
	Tukey's HSD						Control vs LN:HP	p < 0.001
	Tukey's HSD						Control vs HN:LP	p < 0.001
	Tukey's HSD						LN:HP vs HN:LP	p < 0.001
Efficiency and resilience
Average path length (AL)	ANOVA	64.912	2	27	<0.001
	Levene's Test	4.465	2	27	0.021
	Shapiro-Wilk				0.019	0.914
	Games-Howell						Control vs LN:HP	0.023
	Games-Howell						Control vs HN:LP	p < 0.001
	Games-Howell						LN:HP vs HN:LP	p < 0.001
Network diameter	ANOVA	62.347	2	27	<0.001
	Levene's Test	5.143	2	27	0.013
	Shapiro-Wilk				0.027	0.92
	Games-Howell						Control vs LN:HP	0.038
	Games-Howell						Control vs HN:LP	p < 0.001
	Games-Howell						LN:HP vs HN:LP	p < 0.001
Heterogeneity	ANOVA	39.148	2	27	<0.001
	Levene's Test	10.864	2	27	<0.001
	Shapiro-Wilk				0.002	0.876
	Games-Howell						Control vs LN:HP	0.001
	Games-Howell						Control vs HN:LP	p < 0.001
	Games-Howell						LN:HP vs HN:LP	p < 0.001
Centralization	ANOVA	97.293	2	27	<0.001
	Levene's Test	1.015	2	27	0.376
	Shapiro-Wilk				0.805	0.979
	Tukey's HSD						Control vs LN:HP	p < 0.001
	Tukey's HSD						Control vs HN:LP	p < 0.001
	Tukey's HSD						LN:HP vs HN:LP	p < 0.001
Structure
Modularity	ANOVA	125.819	2	27	<0.001
	Levene's Test	1.504	2	27	0.24
	Shapiro-Wilk				0.238	0.956
	Tukey's HSD						Control vs LN:HP	p < 0.001
	Tukey's HSD						Control vs HN:LP	p < 0.001
	Tukey's HSD						LN:HP vs HN:LP	p < 0.001
Clustering coefficient (CC)	ANOVA	102.081	2	27	<0.001
	Levene's Test	11.662	2	27	<0.001
	Shapiro-Wilk				0.014	0.909
	Games-Howell						Control vs LN:HP	p < 0.001
	Games-Howell						Control vs HN:LP	p < 0.001
	Games-Howell						LN:HP vs HN:LP	p < 0.001
