# Supplementary material for: Breakdown of microbial networks links nutrient stress and reef coral disease
Source: Nat Commun. 2026 May 5;17:3821. doi: 10.1038/s41467-026-72175-4 (PMC13144614; doi:10.1038/s41467-026-72175-4)
Supplement: Supplementary file 6 — Supplementary Dataset 4 [file 41467_2026_72175_MOESM6_ESM.xlsx]

## Sheet: Sheet1
Location	Location	Location	Temperature monitoring	Temperature monitoring	Maximum DHW	DHW Category [weeks]	NO3 [mol*m-3] (Bio-Oracle)	PO4 [mol*m-3] (Bio-Oracle)	N:P
Name	Latitude	Longitude	Start	End	(NOAA)				(Bio-Oracle)
(reference)
aeby2015	22.2287	-159.456	2011-10-31	2012-10-31	0	<4	NA	NA	NA
aeby2020	25.6013	56.3524	2015-08-31	2016-08-31	0.52	<4	0.0643193	0.15386	0.418037
aeby2020PG	24.599	54.4215	2015-08-31	2016-08-31	0.15	<4	0.00905256	0.0073596	1.23003
aeby2020SOH	26.2414	56.1971	2015-08-31	2016-08-31	0.31	<4	0.0167493	0.0861457	0.19443
aeby2021	20.1625	40.1015	2014-11-30	2015-11-30	8.35	>8	0.00657518	0.00940159	0.699369
ainsworth2007	29.5014	34.9173	2004-06-30	2005-06-30	NA	Undetermined	NA	NA	NA
arotsker2015	29.4985	34.9286	2008-08-31	2009-08-31	1.02	<4	0.0245511	0.00539704	4.54899
arotsker2016	29.4985	34.9286	2011-08-31	2012-08-31	4.11	4 to 8	0.0245511	0.00539704	4.54899
arotssker2009	29.4947	34.9269	2006-10-31	2007-10-31	2.2	<4	0.0245511	0.00539704	4.54899
barneah200705	29.4968	34.9205	31/11/2004	31/11/2005	NA	Undetermined	0.0245511	0.00539704	4.54899
barneah200706	29.4968	34.9205	2005-05-31	2006-05-31	0.8	<4	0.0245511	0.00539704	4.54899
bastidas2012	11.866	-66.7814	NA	NA	NA	Undetermined	0.0789958	0.006296	12.547
bhedi2017	25.1467	-80.293	NA	NA	NA	Undetermined	0.111253	0.000759836	146.417
borger2003C	15.4436	-61.4591	1999-08-31	2000-08-31	1.96	<4	0.0131053	0.00129193	10.144
borger2003M	15.3817	-61.4251	1999-08-31	2000-08-31	1.75	<4	0.0151517	0.00128654	11.7771
borger2003R	15.3061	-61.4001	1999-08-31	2000-08-31	1.58	<4	0.0160337	0.0012856	12.4717
borger2003S	15.4254	-61.4444	1999-08-31	2000-08-31	NA	Undetermined	NA	NA	NA
borger2003SO	15.231	-61.3764	1999-08-31	2000-08-31	1.75	<4	0.0162423	0.00128692	12.6211
borger200501	25.3829	-80.1577	2000-05-30	2001-05-30	0	<4	0.102288	0.00107294	95.3346
borger200502	25.3829	-80.1577	2001-05-30	2002-05-30	0	<4	0.102288	0.00107294	95.3346
bourne2011	-18.55	146.5	NA	NA	NA	Undetermined	0.0440774	0.0881979	0.499755
boyett200703	-14.6667	145.467	2002-07-31	2003-07-31	0.93	<4	0.00316978	0.139893	0.0226587
boyett200704	-14.6667	145.467	2003-05-31	2004-05-31	2.5	<4	0.00316978	0.139893	0.0226587
brandt2009	24.8955	-80.6277	2004-10-31	2005-10-31	5.49	4 to 8	0.154888	0.000607614	254.912
buerger2016	-18.5768	146.497	2012-06-30	2013-06-30	2.03	<4	0.0440774	0.0881979	0.499755
buerger2019	-18.6376	146.498	2007-07-31	2008-07-31	0	<4	0.0444596	0.0884353	0.502736
casey2014	-14.6847	145.449	2012-08-31	2013-08-31	1.47	<4	0.00435483	0.138492	0.0314445
chong2011CH	-14.6866	145.46	2008-02-28	2009-02-28	1.69	<4	0.00316978	0.139893	0.0226587
chong2011HS	-14.6875	145.444	2008-02-28	2009-02-28	1.67	<4	0.00435483	0.138492	0.0314445
chong2011LB	-14.686	145.454	2008-02-28	2009-02-28	1.69	<4	0.00316978	0.139893	0.0226587
chong2011LH	-14.6868	145.472	2008-02-28	2009-02-28	1.69	<4	0.00316978	0.139893	0.0226587
chong2011NR	-14.6457	145.455	2008-02-28	2009-02-28	1.56	<4	0.00310751	0.141507	0.0219601
chong2011P	-14.6906	145.454	2008-02-28	2009-02-28	1.69	<4	0.00316978	0.139893	0.0226587
cooney2002	13.2408	-59.5192	1999-05-30	2000-05-30	1.52	<4	0.0616731	0.00149476	41.2596
croquer2003	11.9329	-66.6621	1999-08-31	2000-08-31	6.67	4 to 8	0.0824207	0.00613854	13.4268
das2020	26.6448	127.855	NA	NA	NA	Undetermined	0.122153	0.0304828	4.00729
dorrestein2020	17.4205	-62.8119	2016-05-31	2017-05-31	1.97	<4	0.00232183	0.00152513	1.52239
eaton2022	17.79	-64.6132	2019-07-31	2020-07-31	5.4	4 to 8	0.00403835	0.00135399	2.98255
frias2003CA00	12.1033	-68.9575	1999-08-31	2000-08-31	1.88	<4	0.0202453	0.0107414	1.88479
frias2003CA01	12.1033	-68.9575	2000-08-31	2001-08-31	0	<4	0.0202453	0.0107414	1.88479
frias2003CJ01	12.1033	-68.9575	2000-01-31	2001-01-31	0.16	<4	0.0202453	0.0107414	1.88479
frias2003NB	-4.96598	151.128	1999-08-31	2000-08-31	0.5	<4	0.0765229	0.175507	0.43601
garcia2016	-17.9981	-38.6713	2011-02-28	2012-02-28	0	<4	0.00860785	0.0339068	0.253868
glas2012	-18.56	146.502	2009-03-31	2010-03-31	1.24	<4	0.0420373	0.0894083	0.470172
haapkyla2010	-23.43	151.999	2008-08-31	2009-08-31	0	<4	0.00781762	0.126406	0.0618454
hadaidi2018AM	22.0766	38.7751	2014-11-30	2015-11-30	2.82	<4	0.0186716	0.017837	1.04679
hadaidi2018FR1	20.1732	40.1613	2014-11-30	2015-11-30	8.59	>8	0.00632371	0.00902286	0.700855
hadaidi2018IF	22.2358	39.0304	2014-11-30	2015-11-30	4.13	4 to 8	0.015825	0.0133584	1.18465
hadaidi2018LP	21.7092	39.0832	2014-11-30	2015-11-30	NA	Undetermined	0.0605385	0.0604498	1.00147
hadaidi2018QAK	20.1407	40.0931	2014-11-30	2015-11-30	8.05	>8	0.00698313	0.00978757	0.713469
hadaidi2018SH	22.2012	38.9992	2014-11-30	2015-11-30	3.77	<4	0.0162409	0.0133691	1.2148
hadaidi2018SR	19.8985	40.1514	2014-11-30	2015-11-30	6.89	4 to 8	0.00587592	0.00942674	0.623325
hadaidi2018WR	20.123	40.2118	2014-11-30	2015-11-30	9.22	>8	0.00594359	0.00827053	0.718647
haya2023Pad	-4.1022	121.469	2021-06-30	2022-06-30	1	<4	0.0542859	0.0146688	3.70077
haya2023Pas	-4.02234	122.752	2021-06-30	2022-06-30	0	<4	0.104224	0.035179	2.96268
haya2023W	-5.29596	123.496	2021-06-30	2022-06-30	1.24	<4	0.00335072	0.0438978	0.0763301
hazraty2021k14	26.4827	53.9814	2013-08-31	2014-08-31	0	<4	0.0121943	0.0511453	0.238424
hazraty2021k15	26.8753	56.3287	2014-08-31	2015-08-31	1.43	<4	0.00741008	0.0939311	0.0788885
henao2017	11.2569	-74.2314	NA	NA	NA	Undetermined	0.621454	0.00745199	83.3943
huang2021GI	22.6425	121.482	2017-06-30	2018-06-30	3.83	<4	0.0816526	0.0528309	1.54555
huang2021K	21.9229	120.753	2017-06-30	2018-06-30	1.84	<4	0.0919294	0.0486116	1.8911
huang2021SI	23.2189	119.41	NA	NA	NA	Undetermined	0.446896	0.0396821	11.2619
johan2014BL	-2.8332	108.411	2013-03-31	2014-03-31	0.45	<4	0.0179245	0.000978	18.3277
johan2014M	-2.63723	108.488	2013-07-31	2014-04-31	0.45	<4	0.0195152	0.00120966	16.1327
johan2016EP	-5.85847	106.624	NA	NA	NA	Undetermined	0.296601	0.279254	1.06212
johan2016NP	-5.74025	106.621	NA	NA	NA	Undetermined	0.324008	0.10896	2.97363
johan2016P	-5.45211	106.562	NA	NA	NA	Undetermined	0.349904	0.0082309	42.5111
johan2016PT	-5.45944	106.564	NA	NA	NA	Undetermined	0.349904	0.0082309	42.5111
johan2016SP	-5.87056	106.611	NA	NA	NA	Undetermined	0.296601	0.279254	1.06212
johan2016Z2SP	-5.75053	106.612	NA	NA	NA	Undetermined	0.320774	0.131997	2.43017
jones201204	32.3045	-64.7551	2003-07-31	2004-07-31	6.96	4 to 8	0.354074	0.030026	11.7923
jones201205	32.3045	-64.7551	2004-07-31	2005-07-31	0.44	<4	0.354074	0.030026	11.7923
jones201206	32.3045	-64.7551	2005-07-31	2006-07-31	1.43	<4	0.354074	0.030026	11.7923
jones201207	32.3045	-64.7551	2006-07-31	2007-07-31	0	<4	0.354074	0.030026	11.7923
jones201208	32.3045	-64.7551	2007-07-31	2008-07-31	1.16	<4	0.354074	0.030026	11.7923
jordan2005CA	20.2081	-91.9698	NA	NA	NA	Undetermined	0.0547961	0.000747718	73.2844
jordan2005PM	20.8453	-86.859	NA	NA	NA	Undetermined	0.0257716	0.00583198	4.41901
jordan2005TE	20.9148	-92.2129	NA	NA	NA	Undetermined	0.0474691	0.00084562	56.1353
kaczmarsky2005BB	18.253	-65.4747	2000-09-30	2001-09-30	0.31	<4	0.00275031	0.000957001	2.87388
kaczmarsky2005F	18.2333	-65.455	2000-09-30	2001-09-30	0.3	<4	0.00273938	0.000963594	2.84288
kaczmarsky2006	10.2119	118.912	2003-08-31	2003-08-31	0	<4	0.0108082	0.00869705	1.24274
klaus2011	12.1094	-68.9546	2003-06-30	2004-07-31	8.11	>8	0.0202453	0.0107414	1.88479
kuehl2011	32.459	-64.8315	2007-07-31	2008-06-30	0.81	<4	0.368066	0.0309272	11.9011
lamb2011A	-11.4716	147.02	2008-07-31	2009-07-31	5.83	4 to 8	0.00184895	0.132797	0.0139231
lamb2011B	-13.9163	148.434	2008-07-31	2009-07-31	7.59	4 to 8	0.00154756	0.168721	0.00917228
lamb2011C	-17.1306	152.113	2008-07-31	2009-07-31	9.22	>8	0.000997517	0.146928	0.00678916
lamb2011D	-17.9467	151.174	2008-07-31	2009-07-31	3.97	<4	0.00111753	0.133529	0.0083692
lamb2014	10.0651	99.853	NA	NA	NA	Undetermined	0.263283	0.000281987	933.668
lewis2017	25.3779	-80.1781	NA	NA	NA	Undetermined	0.102288	0.00107294	95.3346
lewis201732	24.4768	-81.7459	NA	NA	NA	Undetermined	0.224282	0.000401885	558.076
lewis2017C	24.6839	-80.9671	NA	NA	NA	Undetermined	0.186355	0.000473201	393.817
lewis2017CO	24.5882	-81.273	NA	NA	NA	Undetermined	0.168844	0.000634468	266.119
lewis2017P	25.0087	-80.3832	NA	NA	NA	Undetermined	0.132012	0.000679685	194.225
lewis2017S1	24.458	-81.8736	NA	NA	NA	Undetermined	0.231349	0.000451066	512.894
lewis2017S2	24.4505	-81.9409	NA	NA	NA	Undetermined	0.238695	0.000432513	551.88
meyer2016B	16.8028	-88.0825	2013-04-30	2014-04-30	1.24	<4	0.0329382	0.000606476	54.3108
meyer2016FL	24.5472	-81.3811	2013-04-30	2014-04-30	0	<4	0.17207	0.00069348	248.125
meyer2016H	15.837	-83.292	2013-04-30	2014-04-30	2.12	<4	0.0220943	0.000155358	142.215
meyer2023	16.8028	-88.0825	2014-09-30	2015-09-30	2.59	<4	0.0329382	0.000606476	54.3108
meyer2023fk	24.5472	-81.3811	2016-07-31	2017-07-31	2.19	<4	0.17207	0.00069348	248.125
meyer2023fl	26.0997	-80.0936	2017-07-31	2018-07-31	0.14	<4	0.0948769	0.00304185	31.1906
mhuantong2016	-5.83269	110.381	2014-09-30	2015-09-30	0	<4	0.0234879	0.00232148	10.1176
mhuantong2016K	-5.83692	110.421	2014-09-30	2015-09-30	0	<4	0.0244202	0.00245467	9.94845
miller2011	25.1467	-80.2933	NA	NA	NA	Undetermined	0.111253	0.000759836	146.417
montano2012	3.06667	72.95	2009-11-30	2010-11-30	0.77	<4	0.00751825	0.0191784	0.392017
montano2013	4.06622	73.1482	2010-10-31	2011-10-31	0	<4	0.0113519	0.0181473	0.625543
montano2013A	4.07	72.82	2010-10-31	2011-10-31	0	<4	0.00992074	0.0181518	0.546542
montano2013F	3.2333	72.9333	2010-10-31	2011-10-31	0	<4	0.00752888	0.0188742	0.398899
muller2011	17.7642	-64.6194	2008-09-30	2009-09-30	0.95	<4	0.00403835	0.00135399	2.98255
muller2017	24.5479	-81.457	2012-07-31	2013-07-31	0.74	<4	0.190963	0.000700729	272.521
myers2007CR	24.9615	-80.454	2004-05-31	2005-05-31	1.01	<4	0.152274	0.000551392	276.162
myers2007DL	24.9274	-80.5012	2005-07-31	2006-07-31	5.06	4 to 8	0.148883	0.000594632	250.378
myers2007FR	25.0375	-80.3501	2005-10-31	2006-10-31	2.97	<4	0.132012	0.000679685	194.225
myers2007MO	25.015	-80.3785	2003-06-30	2004-06-30	0	<4	0.132012	0.000679685	194.225
myers2007RB	23.8017	-76.1648	2004-07-31	2005-07-31	0.32	<4	0.0221663	0.00172639	12.8397
myers2007SP	23.7745	-76.0956	2004-07-31	2005-07-31	0.14	<4	0.0109144	0.00219711	4.96763
myers2007USVI	18.2333	-65.455	2004-08-31	2005-08-31	2.17	<4	0.00273938	0.000963594	2.84288
myers2007WB04	25.0382	-80.383	2003-06-30	2004-06-30	0	<4	0.132012	0.000679685	194.225
myers2007WB06	25.0382	-80.383	2005-10-31	2006-10-31	2.97	<4	0.132012	0.000679685	194.225
myers2009A	9.34077	123.311	2004-08-31	2005-08-31	0	<4	0.146089	0.0262202	5.57163
myers2009F	18.2333	-65.455	2006-06-30	2007-06-30	4.32	4 to 8	0.00273938	0.000963594	2.84288
myers2009HR	23.7697	-76.1412	2003-08-31	2004-08-31	0	<4	0.0188451	0.00185554	10.1561
nicolet2018	-14.6743	145.436	2022-03-31	2023-03-31	2.94	<4	0.00435483	0.138492	0.0314445
oberle2019	22.2327	-159.566	2015-08-31	2016-08-31	5.85	4 to 8	0.000730396	0.232951	0.00313541
onton2011B	-21.8717	114.159	2009-01-31	2010-01-31	2.24	<4	0.00375687	0.00439434	0.854933
onton2011BB1	-23.1406	113.742	2008-05-31	2009-05-31	3.47	<4	0.00235396	0.00630626	0.373273
onton2011BB2	-23.1406	113.742	2009-01-31	2010-01-31	2.45	<4	0.00235396	0.00630626	0.373273
onton2011LB	-22.499	113.706	2009-01-31	2010-01-31	1.08	<4	0.0145525	0.00756833	1.92282
onton2011NMI	-21.6561	114.369	2009-01-31	2010-01-31	1.85	<4	0.00328761	0.00442174	0.74351
onton2011SMI	-21.6762	114.345	2009-01-31	2010-01-31	1.69	<4	0.00384097	0.00477919	0.803686
onton2011W	-22.4897	113.708	2009-01-31	2010-01-31	1.08	<4	0.0145525	0.00756833	1.92282
page2006CB	-23.8444	151.311	2003-03-31	2004-03-31	5.65	4 to 8	0.0244858	0.10127	0.241788
page2006LI	-14.8027	145.377	2003-03-31	2004-03-31	2.56	<4	0.00704045	0.136029	0.0517568
page2006TV	-19.0499	146.701	2003-03-31	2004-03-31	1.53	<4	0.0233703	0.0958363	0.243857
page2017	-20.8269	115.469	NA	NA	NA	Undetermined	0.00323411	0.00249388	1.29682
ponti2016AK	1.77691	125.204	2012-11-30	2013-11-30	0	<4	0.0029979	0.0231663	0.129408
ponti2016MF	1.76256	125.131	2012-11-30	2013-11-30	0.15	<4	0.00288493	0.022721	0.126972
randal2014B	9.3562	-82.3282	2011-09-30	2012-09-30	1.99	<4	0.311309	0.000586315	530.959
randal2014M	18.7106	-87.6758	2011-09-30	2012-09-30	1.97	<4	0.011903	0.00149766	7.94775
randal2014SJ	18.3566	-64.7746	2011-09-30	2012-09-30	0.74	<4	0.00291181	0.00124737	2.33436
randal2014T	20.9629	-97.2977	2011-09-30	2012-09-30	1.33	<4	0.654284	0.00129004	507.182
ranith2017A	10.8363	72.1679	2010-12-31	2011-12-31	0	<4	0.0457173	0.00880364	5.19301
ranith2017B	10.9355	72.295	2010-12-31	2011-12-31	0	<4	0.0490563	0.00867521	5.65477
ranith2017C	11.6916	72.7057	2010-12-31	2011-12-31	0	<4	0.0786853	0.0112277	7.00816
ranith2017K	10.0908	73.6351	2010-12-31	2011-12-31	0	<4	0.0721395	0.0193229	3.73337
ranith2017KV	10.5597	72.6241	2010-12-31	2011-12-31	0	<4	0.0558924	0.00990153	5.64482
ranith2017M	8.29401	73.0404	2010-12-31	2011-12-31	0	<4	0.0449369	0.0105543	4.25769
ranith2017T	10.9448	72.3212	2010-12-31	2011-12-31	0	<4	0.0495697	0.00869584	5.70039
rasoulouniriana2009	29.4943	34.9202	NA	NA	NA	Undetermined	0.0245511	0.00539704	4.54899
richardson2007CO	24.9615	-80.454	2003-06-30	2004-06-30	0.15	<4	0.152274	0.000551392	276.162
richardson2007DL	24.9274	-80.5012	2003-06-30	2004-06-30	0	<4	0.148883	0.000594632	250.378
richardson2007FR	18.2333	-65.455	2005-07-31	2006-07-31	9.92	>8	0.00273938	0.000963594	2.84288
richardson200904	23.776	-76.0971	2003-08-31	2004-08-31	0	<4	0.0109144	0.00219711	4.96763
richardson200905	23.776	-76.0971	2004-07-30	2005-07-30	0.14	<4	0.0109144	0.00219711	4.96763
riegl2015	24.7361	54.5849	2010-08-31	2011-08-31	0	<4	0.0086006	0.00510395	1.68509
rivera2018	20.9045	-86.839	2016-10-31	2017-10-31	4.34	4 to 8	0.0227502	0.00599213	3.79668
rodriguez2008	10.8417	-64.1472	2004-08-31	2005-08-31	14.04	>8	0.121059	0.0380791	3.17913
roff2008hr	-23.4513	151.957	2003-11-30	2004-11-30	2.51	<4	0.00630683	0.126142	0.0499979
roff2008wr	-23.4685	151.881	2003-11-30	2004-11-30	2.99	<4	0.00480616	0.122685	0.0391747
sato2009	-18.56	146.502	2005-01-31	2006-01-31	1.06	<4	0.0420373	0.0894083	0.470172
sato2010	-18.56	146.502	2006-08-31	2007-08-31	0	<4	0.0420373	0.0894083	0.470172
sato2010NE	-18.5417	146.5	2006-08-31	2007-08-31	0	<4	0.0480545	0.0870679	0.55192
sato2011	-18.56	146.502	2007-01-31	2008-01-31	0	<4	0.0420373	0.0894083	0.470172
sato2017	-18.5417	146.5	2008-11-30	2009-11-30	0.29	<4	0.0480545	0.0870679	0.55192
sekar2008BB	18.253	-65.4747	2004-10-31	2005-10-31	10.18	>8	0.00275031	0.000957001	2.87388
sekar2008FK	25.1598	-80.2538	2004-05-31	2005-05-31	0.97	<4	0.110219	0.000706541	155.997
sekar2008FR	18.2333	-65.455	2004-06-30	2005-06-30	0.45	<4	0.00273938	0.000963594	2.84288
sere2015M	-12.649	45.1033	2011-03-31	2012-03-31	0	<4	0.0028603	0.00962352	0.29722
sere2015R	-21.0803	55.2195	2009-12-31	2010-12-31	0.48	<4
sere2015SB	-27.3151	32.4111	2010-02-28	2011-02-28	NA	Undetermined
sere2016	-21.087	55.1966	NA	NA	NA	Undetermined	0.00103947	0.00592643	0.175395
sere20163C	-21.0868	55.1946	NA	NA	NA	Undetermined	0.00103947	0.00592643	0.175395
sere2016LC	-21.166	55.2851	NA	NA	NA	Undetermined	0.00121909	0.00580456	0.210023
sere2016LC2	-21.1659	55.2819	NA	NA	NA	Undetermined	0.00121909	0.00580456	0.210023
sere2016RDP	-21.1764	55.286	NA	NA	NA	Undetermined	0.00121909	0.00580456	0.210023
sere2016RDP2	-21.1755	55.2835	NA	NA	NA	Undetermined	0.00121909	0.00580456	0.210023
sere2016TD	-21.1033	55.2423	NA	NA	NA	Undetermined	0.00111278	0.00586358	0.189778
sere2016TD2	-21.1062	55.2395	NA	NA	NA	Undetermined	0.00111278	0.00586358	0.189778
seveso2017	3.06667	72.95	2011-10-31	2012-10-31	0	<4	0.00751825	0.0191784	0.392017
sisney2018	-15.6888	145.608	NA	NA	NA	Undetermined	0.00912755	0.135568	0.067328
sussman2006	7.3568	134.424	2004-01-31	2004-01-31	0	<4	0.00143815	0.0748992	0.0192011
thinesh2013	9.242	79.2357	2008-05-31	2009-05-31	0.46	<4	0.643603	0.0629893	10.2177
viehman2006AR	25.1467	-80.2933	1999-09-30	2000-09-30	1.71	<4	0.111253	0.000759836	146.417
viehman2006PR	25.3569	-80.1534	1999-09-30	2000-09-30	1.52	<4	0.102288	0.00107294	95.3346
viehman2006TP	15.3999	-61.4363	1999-09-30	2000-09-30	1.75	<4	0.0151517	0.00128654	11.7771
voss2006	23.7717	-76.0925	2003-07-31	2004-07-31	0	<4	0.0109144	0.00219711	4.96763
voss2006GS	23.9003	-76.2632	2002-07-31	2002-07-31	0	<4	0.0168665	0.00205599	8.20361
voss2006GS03	23.9003	-76.2632	2002-07-31	2002-07-31	0	<4	0.0168665	0.00205599	8.20361
voss2006HS	23.7717	-76.0925	2002-07-31	2002-07-31	0	<4	0.0109144	0.00219711	4.96763
voss2006HS03	23.7717	-76.0925	2002-07-31	2002-07-31	0	<4	0.0109144	0.00219711	4.96763
voss2006NN	23.789	-76.1374	2002-07-31	2002-07-31	0	<4	0.0188451	0.00185554	10.1561
voss2006NN03	23.789	-76.1374	2002-07-31	2002-07-31	0	<4	0.0188451	0.00185554	10.1561
voss2006NP	23.78	-76.0996	2002-07-31	2002-07-31	0	<4	0.0109144	0.00219711	4.96763
voss2006NP03	23.78	-76.0996	2002-07-31	2002-07-31	0	<4	0.0109144	0.00219711	4.96763
voss2006RG	23.8017	-76.1648	2002-07-31	2002-07-31	0	<4	0.0221663	0.00172639	12.8397
voss2006RG03	23.8017	-76.1648	2002-07-31	2002-07-31	0	<4	0.0221663	0.00172639	12.8397
voss2006SP	23.7745	-76.0956	2002-07-31	2002-07-31	0	<4	0.0109144	0.00219711	4.96763
voss2006SP03	23.7745	-76.0956	2002-07-31	2002-07-31	0	<4	0.0109144	0.00219711	4.96763
voss2006SR	23.7275	-76.0479	2002-07-31	2002-07-31	0	<4	0.00741981	0.00234927	3.15835
voss2006WH	23.7944	-76.1274	2002-07-31	2002-07-31	0	<4	0.0188451	0.00185554	10.1561
voss2006WH03	23.7944	-76.1274	2002-07-31	2002-07-31	0	<4	0.0188451	0.00185554	10.1561
voss2007BP	23.79	-76.1387	2003-07-31	2004-07-31	0	<4	0.0188451	0.00185554	10.1561
voss2007CS	25.2109	-80.2192	NA	NA	NA	Undetermined	0.108948	0.000634916	171.594
voss2007DR	25.1256	-80.2968	NA	NA	NA	Undetermined	0.111253	0.000759836	146.417
voss2007FR	25.0375	-80.3501	NA	NA	NA	Undetermined	0.132012	0.000679685	194.225
voss2007GR	25.1116	-80.3053	NA	NA	NA	Undetermined	0.11409	0.000746218	152.892
voss2007HB	18.3492	-64.678	2004-09-30	2005-09-30	9.45	>8	0.00291071	0.00129793	2.24258
voss2007HN	18.3486	-64.7812	2004-09-30	2005-09-30	9.2	>8
voss2007MO	25.015	-80.3785	NA	NA	NA	Undetermined	0.132012	0.000679685	194.225
voss2007NP	23.78	-76.0996	2003-07-31	2004-07-31	0	<4	0.0109144	0.00219711	4.96763
voss2007RB	23.8017	-76.1648	2003-07-31	2004-07-31	NA	Undetermined	0.0221663	0.00172639	12.8397
voss2007SP	23.7745	-76.0956	2003-07-31	2004-07-31	0	<4	0.0109144	0.00219711	4.96763
voss2007TB	23.7588	-76.1144	2003-07-31	2004-07-31	0	<4	0.0188451	0.00185554	10.1561
voss2007WB	25.0382	-80.383	NA	NA	NA	Undetermined	0.132012	0.000679685	194.225
voss2007WC	18.3666	-64.7236	2004-09-30	2005-09-30	9.26	>8	0.0028869	0.00125681	2.297
voss2007WH	23.7944	-76.1274	2003-07-31	2004-07-31	0	<4	0.0188451	0.00185554	10.1561
wada2016	26.2096	127.271	2022-09-30	2023-09-30	8.28	>8	0.0898889	0.0291305	3.08573
wada2023AI14	26.2096	127.271	2013-08-31	2014-08-31	3.78	<4	0.0898889	0.0291305	3.08573
wada2023AI15	26.2096	127.271	2014-08-31	2015-08-31	3.16	<4	0.0898889	0.0291305	3.08573
wada2023SI14	26.6531	127.859	2013-08-31	2014-08-31	4.05	4 to 8	0.131332	0.0322549	4.07169
wada2023SI15	26.6531	127.859	2014-08-31	2015-08-31	2.09	<4	0.131332	0.0322549	4.07169
weil2009	32.358	-64.6415	2004-12-31	2005-12-31	0.15	<4	0.358979	0.030324	11.8381
weil2012March	26.2985	127.722	2009-03-31	2010-03-31	1.61	<4	0.0877842	0.0256536	3.42191
weil2012Sept	26.2985	127.722	2009-09-30	2010-09-30	1.61	<4	0.0877842	0.0256536	3.42191
yang2014	16.8482	112.341	2011-04-30	2012-04-30	1.05	<4	0.0683049	0.00195204	34.9916
zimmer2014AR	25.1467	-80.2933	2008-10-31	2009-10-31	0.32	<4	0.111253	0.000759836	146.417
zimmer2014FL	26.1332	-80.0885	2007-05-31	2008-05-31	0.31	<4	0.0928442	0.00301487	30.7955
zimmer2014FlHR	25.1403	-80.2955	2011-09-30	2012-09-30	1.56	<4	0.111253	0.000759836	146.417
zimmer2014WF	12.1086	-68.9536	2012-02-28	2013-02-28	5.29	4 to 8	0.0202453	0.0107414	1.88479
zvuloni2009	29.4949	34.9239	2005-07-31	2006-07-31	0.8	<4	0.0245511	0.00539704	4.54899
